# Supplementary material for: Data-Mining-Aided-Material Design of Doped LaMnO3 Perovskites with Higher Curie Temperature
Source: Materials (Basel). 2025 May 23;18(11):2437. doi: 10.3390/ma18112437 (PMC12155942; doi:10.3390/ma18112437)
Supplement: Supplementary file 1 [file materials-18-02437-s001.zip]

Archive with 1 entries (1 files):
- materials-3609268-supplementary.pdf
